# Supplementary material for: Fabrication of Alginate-Based O/W Nanoemulsions for Transdermal Drug Delivery of Lidocaine: Influence of the Oil Phase and Surfactant
Source: Molecules. 2021 Apr 27;26(9):2556. doi: 10.3390/molecules26092556 (PMC8125457; doi:10.3390/molecules26092556)
Supplement: Supplementary file 1 [file molecules-26-02556-s001.zip]

Archive with 1 entries (1 files):
- molecules-1151186-supplementary.pdf
